# Supplementary material for: Chemometric Discrimination of Korean and Chinese Kimchi Using Untargeted Metabolomics
Source: Metabolites. 2025 Sep 25;15(10):640. doi: 10.3390/metabo15100640 (PMC12566599; doi:10.3390/metabo15100640)
Supplement: Supplementary file 1 [file metabolites-15-00640-s001.zip]

Archive with 1 entries (1 files):
- metabolites-3861216-supplementary.pdf
